# Supplementary material for: LRP5 Regulates HIF-1α Stability via Interaction with PHD2 in Ischemic Myocardium
Source: Int J Mol Sci. 2021 Jun 19;22(12):6581. doi: 10.3390/ijms22126581 (PMC8235097; doi:10.3390/ijms22126581)
Supplement: Supplementary file 1 [file ijms-22-06581-s001.zip]

Archive with 1 entries (1 files):
- ijms-1249051-supplementary.pdf
